# Supplementary material for: Multiscale analyses reveal native-like lamellar bone repair and near perfect bone-contact with porous strontium-loaded bioactive glass
Source: Biomaterials. 2019 Jul;209:152–62. doi: 10.1016/j.biomaterials.2019.03.035 (PMC6527862; doi:10.1016/j.biomaterials.2019.03.035)
Supplement: Multimedia component 2 [file mmc2.xml]

<?xml version="1.0" encoding="utf-8" standalone="no"?>
<data>
  <datasets>
    <author>m.stevens@imperial.ac.uk</author>
    <type>0</type>
    <dataset>
      <value>4</value>
      <reason>Data will be made available on request</reason>
      <comments />
    </dataset>
  </datasets>
</data>
